# Supplementary material for: MFI-Net: multi-level feature invertible network image concealment technique
Source: PeerJ Comput Sci. 2025 Feb 14;11:e2668. doi: 10.7717/peerj-cs.2668 (PMC11888862; doi:10.7717/peerj-cs.2668)
Supplement: Supplemental Information 1 [file peerj-cs-11-2668-s001.zip]

Archive with 32 entries (25 files):
- Appendix 2/
- Appendix 2/.condarc_backup
- Appendix 2/.idea/
- Appendix 2/.idea/.gitignore
- Appendix 2/.idea/code.iml
- Appendix 2/.idea/deployment.xml
- Appendix 2/.idea/inspectionProfiles/
- Appendix 2/.idea/inspectionProfiles/Project_Default.xml
- Appendix 2/.idea/inspectionProfiles/profiles_settings.xml
- Appendix 2/.idea/misc.xml
- Appendix 2/.idea/modules.xml
- Appendix 2/.idea/workspace.xml
- Appendix 2/MFINET.py
- Appendix 2/Upsampleblock.py
- Appendix 2/config.py
- Appendix 2/datasets.py
- Appendix 2/dense.py
- Appendix 2/end/
- Appendix 2/environment.yml
- Appendix 2/invblock.py
- Appendix 2/logging/
- Appendix 2/model.py
- Appendix 2/modules/
- Appendix 2/modules/Unet_common.py
- Appendix 2/modules/__pycache__/
- Appendix 2/modules/__pycache__/Unet_common.cpython-39.pyc
- Appendix 2/modules/__pycache__/module_util.cpython-39.pyc
- Appendix 2/modules/module_util.py
- Appendix 2/test.py
- Appendix 2/train.py
- Appendix 2/util.py
- Appendix 2/viz.py
