# Supplementary material for: MFI-Net: multi-level feature invertible network image concealment technique
Source: PeerJ Comput Sci. 2025 Feb 14;11:e2668. doi: 10.7717/peerj-cs.2668 (PMC11888862; doi:10.7717/peerj-cs.2668)
Supplement: Supplemental Information 1 [file peerj-cs-11-2668-s001.zip › Appendix 2/MFINET.py]

from model import *
from invblock import INV_block

class Mfinet(nn.Module):

    def __init__(self):
        super(Mfinet, self).__init__()

        self.inv1 = INV_block()
        self.inv2 = INV_block()
        self.inv3 = INV_block()
        self.inv4 = INV_block()
        self.inv5 = INV_block()
        self.inv6 = INV_block()
        self.inv7 = INV_block()
        self.inv8 = INV_block()

        self.inv9 = INV_block()
        self.inv10 = INV_block()
        self.inv11 = INV_block()
        self.inv12 = INV_block()
        self.inv13 = INV_block()
        self.inv14 = INV_block()
        self.inv15 = INV_block()
        self.inv16 = INV_block()
        self.inv17 = INV_block()
        self.inv18 = INV_block()


    def forward(self, x, rev=False):

        if not rev:
            out = self.inv1(x)
            out = self.inv2(out)
            out = self.inv3(out)
            out = self.inv4(out)
            out = self.inv5(out)
            out = self.inv6(out)
            out = self.inv7(out)
            out = self.inv8(out)

            out = self.inv9(out)
            out = self.inv10(out)
            out = self.inv11(out)
            out = self.inv12(out)
            out = self.inv13(out)
            out = self.inv14(out)
            out = self.inv15(out)
            out = self.inv16(out)
            out = self.inv17(out)
            out = self.inv18(out)


        else:
            out = self.inv18(x, rev=True)
            out = self.inv17(out, rev=True)
            out = self.inv16(out, rev=True)
            out = self.inv15(out, rev=True)
            out = self.inv14(out, rev=True)
            out = self.inv13(out, rev=True)
            out = self.inv12(out, rev=True)
            out = self.inv11(out, rev=True)
            out = self.inv10(out, rev=True)
            out = self.inv9(out, rev=True)

            out = self.inv8(out, rev=True)
            out = self.inv7(out, rev=True)
            out = self.inv6(out, rev=True)
            out = self.inv5(out, rev=True)
            out = self.inv4(out, rev=True)
            out = self.inv3(out, rev=True)
            out = self.inv2(out, rev=True)
            out = self.inv1(out, rev=True)


        return out
