# Supplementary material for: MFI-Net: multi-level feature invertible network image concealment technique
Source: PeerJ Comput Sci. 2025 Feb 14;11:e2668. doi: 10.7717/peerj-cs.2668 (PMC11888862; doi:10.7717/peerj-cs.2668)
Supplement: Supplemental Information 1 [file peerj-cs-11-2668-s001.zip › Appendix 2/Upsampleblock.py]

import torch
import torch.nn as nn

import torch.nn as nn
import modules.module_util as mutil

class Upsample(nn.Module):
    def __init__(self, in_channels, out_channels):
        super(Upsample, self).__init__()
        self.conv1 = nn.Conv2d(in_channels, out_channels, kernel_size=3, stride=1, padding=1)
        self.conv2 = nn.Conv2d(out_channels, out_channels, kernel_size=3, stride=2, padding=1)
        self.relu = IABN(num_features=out_channels)
        self.relu1 = IABN(num_features=out_channels)
        self.upsample = nn.Upsample(scale_factor=2, mode='nearest')

    def forward(self, x):
        x = self.conv1(x)
        x = self.relu(x)
        x = self.conv2(x)
        x = self.relu1(x)
        x = self.upsample(x)
        return x
class IABN(nn.Module):
    def __init__(self, num_features):
        super(IABN, self).__init__()
        self.bn = nn.BatchNorm2d(num_features)
        self.activation = nn.LeakyReLU(inplace=True)  # 使用inplace版本的ReLU函数

    def forward(self, x):
        x = self.bn(x)
        x = self.activation(x)
        return x
