# Supplementary material for: MFI-Net: multi-level feature invertible network image concealment technique
Source: PeerJ Comput Sci. 2025 Feb 14;11:e2668. doi: 10.7717/peerj-cs.2668 (PMC11888862; doi:10.7717/peerj-cs.2668)
Supplement: Supplemental Information 1 [file peerj-cs-11-2668-s001.zip › Appendix 2/config.py]

clamp = 2.0
channels_in = 3
log10_lr = -3.9
lr = 10 ** log10_lr
epochs =2000
weight_decay = 1e-5
init_scale = 0.01#对像素缩放

lamda_reconstruction = 5#平衡不同损失项的权重
lamda_guide = 3
lamda_low_frequency = 2
device_ids = [0]

batch_size = 4

cropsize = 224
betas = (0.5, 0.999)
weight_step = 260
gamma = 0.5

# Val:
cropsize_val =256
batchsize_val = 2
shuffle_val = False
val_freq = 50


# Dataset
TRAIN_PATH = '/tmp/k/DIV2K_train_HR'
# VAL_PATH = './DIV2K_valid_HR'
VAL_PATH  = "tmp/k/val1"

format_train = 'png'
format_val = 'png'

# Display and logging:
loss_display_cutoff = 2.0
loss_names = ['L', 'lr']
silent = False
live_visualization = False
progress_bar = False


# Saving checkpoints:

MODEL_PATH = './end/'
checkpoint_on_error = True
SAVE_freq = 100
IMAGE_PATH = './coco/'
IMAGE_PATH_cover = IMAGE_PATH + 'cover3/'
IMAGE_PATH_secret = IMAGE_PATH + 'secret3/'
IMAGE_PATH_steg = IMAGE_PATH + 'steg3/'
IMAGE_PATH_secret_rev = IMAGE_PATH + 'secret-rev3' \
                                     '' \
                                     '/'

# Load:
suffix = 'model6y1.pt'
tain_next = False
trained_epoch = 0
