# Supplementary material for: MFI-Net: multi-level feature invertible network image concealment technique
Source: PeerJ Comput Sci. 2025 Feb 14;11:e2668. doi: 10.7717/peerj-cs.2668 (PMC11888862; doi:10.7717/peerj-cs.2668)
Supplement: Supplemental Information 1 [file peerj-cs-11-2668-s001.zip › Appendix 2/datasets.py]

import glob
from PIL import Image
from torch.utils.data import Dataset, DataLoader
import torchvision.transforms as T
import config as c
from natsort import natsorted


def to_rgb(image):
    rgb_image = Image.new("RGB", image.size)
    rgb_image.paste(image)
    return rgb_image


class Mfinet_Dataset(Dataset):
    def __init__(self, transforms_=None, mode="train"):

        self.transform = transforms_
        self.mode = mode
        if mode == 'train':
            # train
            self.files = natsorted(sorted(glob.glob(c.TRAIN_PATH + "/*." + c.format_train)))
        else:
            # test
            self.files = sorted(glob.glob(c.VAL_PATH + "/*." + c.format_val))

    def __getitem__(self, index):
        try:
            image = Image.open(self.files[index])
            image = to_rgb(image)
            item = self.transform(image)
            return item

        except:
            return self.__getitem__(index + 1)

    def __len__(self):
        if self.mode == 'shuffle':
            return max(len(self.files_cover), len(self.files_secret))

        else:
            return len(self.files)


transform = T.Compose([
    T.RandomHorizontalFlip(),
    T.RandomVerticalFlip(),
    T.RandomCrop(c.cropsize),
    T.ToTensor()
])

transform_val = T.Compose([
    T.CenterCrop(c.cropsize_val),
    T.ToTensor(),
])


# Training data loader
trainloader = DataLoader(
    Mfinet_Dataset(transforms_=transform, mode="train"),
    batch_size=c.batch_size,
    shuffle=True,
    pin_memory=True,
    num_workers=8,
    drop_last=True
)
# Test data loader
testloader = DataLoader(
    Mfinet_Dataset(transforms_=transform_val, mode="val"),
    batch_size=c.batchsize_val,
    shuffle=False,
    pin_memory=True,
    num_workers=1,
    drop_last=True
)
