# Supplementary material for: MFI-Net: multi-level feature invertible network image concealment technique
Source: PeerJ Comput Sci. 2025 Feb 14;11:e2668. doi: 10.7717/peerj-cs.2668 (PMC11888862; doi:10.7717/peerj-cs.2668)
Supplement: Supplemental Information 1 [file peerj-cs-11-2668-s001.zip › Appendix 2/dense.py]

import torch
import torch.nn as nn
#from Deep import DepthwiseSeparableConvolution
import modules.module_util as mutil


# Dense connection
class Densblock(nn.Module):
    def __init__(self, input, output, bias=True):
        super(Densblock, self).__init__()
        self.conv1 = nn.Conv2d(input, 32, 3, 1, 1, bias=bias)
        self.conv2 = nn.Conv2d(input + 32, 32, 3, 1, 1, bias=bias)
        self.conv3 = nn.Conv2d(input + 2 * 32, 32, 3, 1, 1, bias=bias)
        self.conv4 = nn.Conv2d(input + 3 * 32, 32, 3, 1, 1, bias=bias)
        self.conv5 = nn.Conv2d(input + 4 * 32, output, 3, 1, 1, bias=bias)

        self.prelu = nn.PReLU()
        # initialization
        mutil.initialize_weights([self.conv5], 0.)

    def forward(self, x):

        x1 = self.prelu(self.conv1(x))
        x2 = self.prelu(self.conv2(torch.cat((x, x1), 1)))
        x3 = self.prelu(self.conv3(torch.cat((x, x1, x2), 1)))
        x4 = self.prelu(self.conv4(torch.cat((x, x1, x2, x3), 1)))
        x5 = self.conv5(torch.cat((x, x1, x2, x3, x4), 1))

        return x5
