# Supplementary material for: MFI-Net: multi-level feature invertible network image concealment technique
Source: PeerJ Comput Sci. 2025 Feb 14;11:e2668. doi: 10.7717/peerj-cs.2668 (PMC11888862; doi:10.7717/peerj-cs.2668)
Supplement: Supplemental Information 1 [file peerj-cs-11-2668-s001.zip › Appendix 2/invblock.py]

from math import exp
import torch
import torch.nn as nn
import config as c
from Upsampleblock import Upsample
from dense import Densblock

class INV_block(nn.Module):
    def __init__(self, subnet=Densblock, clamp=c.clamp, harr=True, in_1=3, in_2=3):
        super().__init__()
        if harr:
            self.split_len1 = in_1 * 4
            self.split_len2 = in_2 * 4
        self.clamp = clamp
        self.r =subnet(self.split_len1, self.split_len2)
        self.y =subnet(self.split_len1, self.split_len2)
        self.f =subnet(self.split_len2, self.split_len1)


        self.o = Upsample(self.split_len1,self.split_len2)
        self.n = Upsample(self.split_len2,self.split_len1)
        self.co = nn.Conv2d(24, 12, 3, 1, 1)

    def e(self, s):
        return torch.exp(self.clamp * 2 * (torch.sigmoid(s) - 0.5))

    def forward(self, x, rev=False):

        x1, x2 = (x.narrow(1, 0, self.split_len1),
                  x.narrow(1, self.split_len1, self.split_len2))

        if not rev:

                t2 = self.f(x2)
                t222 = self.o(x2)
                p1 = torch.cat((t2,t222),1)
                y1 = x1 + self.co(p1)
                p2 = torch.cat((self.n(y1),self.y(y1)),1)
                s1, t1 = self.r(y1), self.co(p2)
                y2 = self.e(s1) * x2 + t1

        else:
                p2 = torch.cat((self.n(x1), self.y(x1)), 1)
                s1, t1 = self.r(x1), self.co(p2)
                y2 = (x2 - t1) / self.e(s1)
                t2 = self.f(y2)
                t222 = self.o(y2)
                p1 = torch.cat((t2,t222),1)
                y1 = (x1 - self.co(p1))

        return torch.cat((y1, y2), 1)
