# Supplementary material for: MFI-Net: multi-level feature invertible network image concealment technique
Source: PeerJ Comput Sci. 2025 Feb 14;11:e2668. doi: 10.7717/peerj-cs.2668 (PMC11888862; doi:10.7717/peerj-cs.2668)
Supplement: Supplemental Information 1 [file peerj-cs-11-2668-s001.zip › Appendix 2/model.py]

import torch.optim
import torch.nn as nn
import config as c
from MFINET import Mfinet
device = torch.device("cuda:0" if torch.cuda.is_available() else "cpu")

class Model(nn.Module):
    def __init__(self):
        super(Model, self).__init__()

        self.model = Mfinet()

    def forward(self, x, rev=False):

        if not rev:
            out = self.model(x)

        else:
            out = self.model(x, rev=True)

        return out


def init_model(mod):
    for key, param in mod.named_parameters():
        split = key.split('.')
        if param.requires_grad:
            param.data = c.init_scale * torch.randn(param.data.shape).to(device)
            if split[-2] == 'conv5':
                param.data.fill_(0.)
