# Supplementary material for: MFI-Net: multi-level feature invertible network image concealment technique
Source: PeerJ Comput Sci. 2025 Feb 14;11:e2668. doi: 10.7717/peerj-cs.2668 (PMC11888862; doi:10.7717/peerj-cs.2668)
Supplement: Supplemental Information 1 [file peerj-cs-11-2668-s001.zip › Appendix 2/test.py]

import math
import torch
import torch.nn
import torch.optim
import torchvision
import numpy as np


from model import *
import config as c
import datasets
import modules.Unet_common as common


device = torch.device("cuda:0" if torch.cuda.is_available() else "cpu")

if __name__ == '__main__':

 def load(name):
    state_dicts =  torch.load(name, map_location=lambda storage, loc: storage)
    network_state_dict = {k:v for k,v in state_dicts['net'].items() if 'tmp_var' not in k}
    net.load_state_dict(network_state_dict)
    try:
        optim.load_state_dict(state_dicts['opt'])
    except:
        print('Cannot load optimizer for some reason or other')
 #


 def gauss_noise(shape):

    noise = torch.zeros(shape).to(device)
    for i in range(noise.shape[0]):
        noise[i] = torch.randn(noise[i].shape).to(device)

    return noise


 def computePSNR(origin,pred):
    origin = np.array(origin)
    origin = origin.astype(np.float32)
    pred = np.array(pred)
    pred = pred.astype(np.float32)
    mse = np.mean((origin/1.0 - pred/1.0) ** 2 )
    if mse < 1.0e-10:
      return 100
    return 10 * math.log10(255.0**2/mse)


 net = Model()
 net.to(device)
 init_model(net)

 params_trainable = (list(filter(lambda p: p.requires_grad, net.parameters())))

 optim = torch.optim.Adam(params_trainable , lr=c.lr, betas=c.betas, eps=1e-6,
                          weight_decay=c.weight_decay)
 weight_scheduler = torch.optim.lr_scheduler.StepLR(optim, c.weight_step, gamma=c.gamma)
 load(c.MODEL_PATH + c.suffix )
 # discriminator.eval()
 net.eval()

 dwt = common.DWT()
 iwt = common.IWT()


 with torch.no_grad():
    for i, data in enumerate(datasets.testloader):
        data = data.to(device)
        # cover =  data[data.shape[0] // 2:, :, :, :]
        # secret = data[:data.shape[0] // 2, :, :, :]
        cover = data[:data.shape[0] // 2, :, :, :]
        secret = data[data.shape[0] // 2:, :, :, :]

        cover_input = dwt(cover)
        secret_input = dwt(secret)
        input_img = torch.cat((cover_input, secret_input), 1)

        #################
        #    forward:   #
        #################
        output = net(input_img)
        output_steg = output.narrow(1, 0, 4 * c.channels_in)
        output_z = output.narrow(1, 4 * c.channels_in, output.shape[1] - 4 * c.channels_in)
        steg_img = iwt(output_steg)
        backward_z = gauss_noise(output_z.shape)
        # generated_image = steg_img
        # real_image = cover
        # generated_output = discriminator(generated_image)
        # real_output = discriminator(real_image)

        #################
        #   backward:   #
        #################
        output_rev = torch.cat((output_steg, backward_z), 1)
        bacward_img = net(output_rev, rev=True)
        secret_rev = bacward_img.narrow(1, 4 * c.channels_in, bacward_img.shape[1] - 4 * c.channels_in)
        secret_rev = iwt(secret_rev)
        # generated_image1 = secret_rev
        # real_image1 = secret
        # generated_output1 = discriminator(generated_image1)
        # real_output1 = discriminator(real_image1)

        cover_rev = bacward_img.narrow(1, 0, 4 * c.channels_in)
        cover_rev = iwt(cover_rev)
        resi_cover = (steg_img - cover) * 20
        resi_secret = (secret_rev - secret) * 20

        torchvision.utils.save_image(cover, c.IMAGE_PATH_cover + '%.5d.png' % i)
        torchvision.utils.save_image(secret, c.IMAGE_PATH_secret + '%.5d.png' % i)
        torchvision.utils.save_image(steg_img, c.IMAGE_PATH_steg + '%.5d.png' % i)
        torchvision.utils.save_image(secret_rev, c.IMAGE_PATH_secret_rev + '%.5d.png' % i)
        if(i%10==0):
          print(i)
