# Supplementary material for: MFI-Net: multi-level feature invertible network image concealment technique
Source: PeerJ Comput Sci. 2025 Feb 14;11:e2668. doi: 10.7717/peerj-cs.2668 (PMC11888862; doi:10.7717/peerj-cs.2668)
Supplement: Supplemental Information 1 [file peerj-cs-11-2668-s001.zip › Appendix 2/train.py]

#!/usr/bin/env python
import datetime

import torch
import torch.nn
import torch.optim
import math
import numpy as np
from model import *
import config as c
from tensorboardX import SummaryWriter
import datasets
import viz
import modules.Unet_common as common
import warnings


warnings.filterwarnings("ignore")
device = torch.device("cuda:0" if torch.cuda.is_available() else "cpu")


if __name__ == '__main__':
 def gauss_noise(shape):#高斯噪声
    noise = torch.zeros(shape).to(device)
    for i in range(noise.shape[0]):
        noise[i] = torch.randn(noise[i].shape).to(device)

    return noise


 def guide_loss(output, bicubic_image):
    loss_fn = torch.nn.MSELoss(reduce=True, size_average=False)
    loss = loss_fn(output, bicubic_image)
    return loss.to(device)


 def reconstruction_loss(rev_input, input):
    loss_fn = torch.nn.MSELoss(reduce=True, size_average=False)
    loss = loss_fn(rev_input, input)
    return loss.to(device)


 def low_frequency_loss(ll_input, gt_input):
    loss_fn = torch.nn.MSELoss(reduce=True, size_average=False)
    loss = loss_fn(ll_input, gt_input)
    return loss.to(device)


# 网络参数数量
 def get_parameter_number(net):
    total_num = sum(p.numel() for p in net.parameters())
    trainable_num = sum(p.numel() for p in net.parameters() if p.requires_grad)
    return {'Total': total_num, 'Trainable': trainable_num}


 def computePSNR(origin,pred):
    origin = np.array(origin)
    origin = origin.astype(np.float32)
    pred = np.array(pred)
    pred = pred.astype(np.float32)
    mse = np.mean((origin/1.0 - pred/1.0) ** 2 )
    if mse < 1.0e-10:
      return 100
    return 10 * math.log10(255.0**2/mse)


 def load(name):
    state_dicts = torch.load(name)
    network_state_dict = {k: v for k, v in state_dicts['net'].items() if 'tmp_var' not in k}
    net.load_state_dict(network_state_dict)
    try:
        optim.load_state_dict(state_dicts['opt'])
    except:
        print('Cannot load optimizer for some reason or other')


#####################
# Model initialize: #
#####################
 print((c.epochs))

 net = Model()
 net.to(device)
# net = nn.DataParallel(net, [device1, device2])
 #device_ids = [0, 1]
 #net = nn.DataParallel(net, device_ids=device_ids)
 net = net.to(device)
 init_model(net)
 #net = torch.nn.DataParallel(net, device_ids=c.device_ids)
 para = get_parameter_number(net)
 print(para)
 params_trainable1 = (list(filter(lambda p: p.requires_grad, net.parameters())))
 params_trainable = params_trainable1
 optim = torch.optim.Adam(params_trainable, lr=c.lr, betas=c.betas, eps=1e-6, weight_decay=c.weight_decay)
 weight_scheduler = torch.optim.lr_scheduler.StepLR(optim, c.weight_step, gamma=c.gamma)#学习率衰减
 #net1  = ExternalAttention(d_model=12544,S=8)
 #net1 = ECAAttention(kernel_size=3)
 #net1 = nn.DataParallel(net, [device1, device2])
 dwt = common.DWT()
 iwt = common.IWT()
 min = 10000;
 #net1.to(device)
 #net1 = nn.DataParallel(net, device_ids=device_ids)
 #net1 = net1.to('cuda')

 if c.tain_next:
    load(c.MODEL_PATH + c.suffix)
    #optim.param_groups[0]['lr'] = 0.0001

    # 获取当前系统时间
    current_time = datetime.datetime.now()

    # 构建日志文件名，例如 "log.txt"
    log_file_name = "log.txt"

    # 打开日志文件，使用 'a' 模式表示追加写入
    with open(log_file_name, 'a') as log_file:
        # 将当前系统时间写入日志文件
        log_file.write(str(current_time) + '\n')
        # 可以写入其他内容或者执行其他操作
        # ...
        # 关闭文件
        log_file.close()

 try:
    writer = SummaryWriter(comment='mfinet', filename_suffix="steg")

    for i_epoch in range(c.epochs):
        # if i_epoch <=2:

        #     optim.param_groups[0]['lr'] = 10 ** -4.0
        # if i_epoch >2:
        #     optim.param_groups[0]['lr'] = c.lr
        i_epoch = i_epoch + c.trained_epoch + 1
        loss_history = []

        #################
        #     train:    #
        #################

        for i_batch, data in enumerate(datasets.trainloader):
            data = data.to(device)
            cover = data[data.shape[0] // 2:]#shape0是行数，//是整除
            secret = data[:data.shape[0] // 2]
            cover_input = dwt(cover)
            secret_input = dwt(secret)
            #cover_input = net1( cover_input )
            #secret_input = net1(secret_input)


            input_img = torch.cat((cover_input, secret_input), 1)#按维数0拼接（竖着拼）

            #################
            #    forward:   #
            #################
            output = net(input_img)

            output_steg = output.narrow(1, 0, 4 * c.channels_in)
            output_z = output.narrow(1, 4 * c.channels_in, output.shape[1] - 4 * c.channels_in)

            steg_img = iwt(output_steg)

            #################
            #   backward:   #
            #################

            output_z_guass = gauss_noise(output_z.shape)
            output_z_guass = gauss_noise(output_z.shape)

            output_rev = torch.cat((output_steg, output_z_guass), 1)
            output_image = net(output_rev, rev=True)

            secret_rev = output_image.narrow(1, 4 * c.channels_in, output_image.shape[1] - 4 * c.channels_in)
            secret_rev = iwt(secret_rev)

            #################
            #     loss:     #
            #################
            g_loss = guide_loss(steg_img.to(device), cover.to(device))
            r_loss = reconstruction_loss(secret_rev, secret)
            steg_low = output_steg.narrow(1, 0, c.channels_in)
            cover_low = cover_input.narrow(1, 0, c.channels_in)
            steg_low1 = output_steg.narrow(1, c.channels_in, c.channels_in)
            cover_low1 = cover_input.narrow(1, c.channels_in, c.channels_in)
            steg_low2 = output_steg.narrow(1, 2 * c.channels_in, c.channels_in)
            cover_low2 = cover_input.narrow(1, 2 * c.channels_in, c.channels_in)
            l_loss = low_frequency_loss(steg_low, cover_low)
            l_loss1 = low_frequency_loss(steg_low1, cover_low1)
            l_loss2 = low_frequency_loss(steg_low2, cover_low2)

            total_loss = c.lamda_reconstruction * r_loss + c.lamda_guide * g_loss + c.lamda_low_frequency * (l_loss+0.5*(l_loss1+l_loss2))
            total_loss.backward()
            optim.step()
            optim.zero_grad()

            loss_history.append([total_loss.item(), 0.])

        epoch_losses = np.mean(np.array(loss_history), axis=0)
        epoch_losses[1] = np.log10(optim.param_groups[0]['lr'])

        #################
        #     val:    #
        #################
        if i_epoch % c.val_freq == 0:
            with torch.no_grad():
                psnr_s = []
                psnr_c = []
                net.eval()
                for x in datasets.testloader:
                    x = x.to(device)
                    cover = x[x.shape[0] // 2:, :, :, :]
                    secret = x[:x.shape[0] // 2, :, :, :]
                    cover_input = dwt(cover)
                    secret_input = dwt(secret)

                    input_img = torch.cat((cover_input, secret_input), 1)

                    #################
                    #    forward:   #
                    #################
                    output = net(input_img)
                    output_steg = output.narrow(1, 0, 4 * c.channels_in)
                    steg = iwt(output_steg)
                    output_z = output.narrow(1, 4 * c.channels_in, output.shape[1] - 4 * c.channels_in)
                    output_z = gauss_noise(output_z.shape)

                    #################
                    #   backward:   #
                    #################
                    output_steg = output_steg.to(device)
                    output_rev = torch.cat((output_steg, output_z), 1)
                    output_image = net(output_rev, rev=True)
                    secret_rev = output_image.narrow(1, 4 * c.channels_in, output_image.shape[1] - 4 * c.channels_in)
                    secret_rev = iwt(secret_rev)

                    secret_rev = secret_rev.cpu().numpy().squeeze() * 255
                    np.clip(secret_rev, 0, 255)
                    secret = secret.cpu().numpy().squeeze() * 255
                    np.clip(secret, 0, 255)
                    cover = cover.cpu().numpy().squeeze() * 255
                    np.clip(cover, 0, 255)
                    steg = steg.cpu().numpy().squeeze() * 255
                    np.clip(steg, 0, 255)
                    psnr_temp = computePSNR(secret_rev, secret)
                    psnr_s.append(psnr_temp)
                    psnr_temp_c = computePSNR(cover, steg)
                    psnr_c.append(psnr_temp_c)

                writer.add_scalars("PSNR_S", {"average psnr": np.mean(psnr_s)}, i_epoch)
                writer.add_scalars("PSNR_C", {"average psnr": np.mean(psnr_c)}, i_epoch)

        viz.show_loss(epoch_losses)
        writer.add_scalars("Train", {"Train_Loss": epoch_losses[0]}, i_epoch)


        if min > epoch_losses[0]:
            min=epoch_losses[0]
            print("super",epoch_losses[0])
            torch.save(
                {'opt': optim.state_dict(),
                 'net': net.state_dict(),
                 },  c.MODEL_PATH + 'min' + '.pt')
        if i_epoch > 0 and (i_epoch % c.SAVE_freq) == 0:
            torch.save(
                {'opt': optim.state_dict(),
                 'net': net.state_dict(),
                 }, c.MODEL_PATH + 'model6y1_%.5i' % i_epoch + '.pt')
        weight_scheduler.step()

    torch.save({'opt': optim.state_dict(),
                'net': net.state_dict(),

                },
               c.MODEL_PATH + 'model6y1' + '.pt')
    writer.close()

 except:
    if c.checkpoint_on_error:
        torch.save({'opt': optim.state_dict(),
                    'net': net.state_dict(),

                    },
                   c.MODEL_PATH + 'model6y1' + '.pt')
    raise

 finally:
    viz.signal_stop()
