# Supplementary material for: MFI-Net: multi-level feature invertible network image concealment technique
Source: PeerJ Comput Sci. 2025 Feb 14;11:e2668. doi: 10.7717/peerj-cs.2668 (PMC11888862; doi:10.7717/peerj-cs.2668)
Supplement: Supplemental Information 1 [file peerj-cs-11-2668-s001.zip › Appendix 2/util.py]

import os
import logging
from datetime import datetime

def get_timestamp():
    return datetime.now().strftime('%y%m%d-%H%M%S')

def setup_logger(logger_name, root, phase, level=logging.INFO, screen=False, tofile=False):
    '''set up logger'''
    lg = logging.getLogger(logger_name)
    formatter = logging.Formatter('%(asctime)s.%(msecs)03d - %(levelname)s: %(message)s',
                                  datefmt='%y-%m-%d %H:%M:%S')
    lg.setLevel(level)
    if tofile:
        log_file = os.path.join(root, phase + '_{}.log'.format(get_timestamp()))
        fh = logging.FileHandler(log_file, mode='w')
        fh.setFormatter(formatter)
        lg.addHandler(fh)
    if screen:
        sh = logging.StreamHandler()
        sh.setFormatter(formatter)
        lg.addHandler(sh)
